# Supplementary material for: Phylogeny-Aware Analysis of Metagenome Community Ecology Based on Matched Reference Genomes while Bypassing Taxonomy
Source: mSystems. 2022 Apr 4;7(2):e00167-22. doi: 10.1128/msystems.00167-22 (PMC9040630; doi:10.1128/msystems.00167-22)
Supplement: TABLE S1 [file msystems.00167-22-st001.xlsx]

## Sheet: Sheet1
	Significant features	W-statistic
Method	SHOGUN
Rank	OGU
	G001046855 (Tetrasphaera japonica)	5484
Rank	Species
	Tetrasphaera japonica	4750
Rank	Genus
	Lactobacillus	1620
	Tetrasphaera	1445
Method	Bracken
Rank	Species (no significant result)
Rank	Genus
	Lactobacillus	1145
Method	Centrifuge
Rank	Species
	Helicobacteraceae bacterium CG2_30_36_10	8047
Rank	Genus
	Lactobacillus	1253
Method	MetaPhlAn
Rank	Species (no significant result)
Rank	Genus
	Lactobacillus	88
Method	MIDAS
Rank	Species (no significant result)
Rank	Genus (not applicable)
