# Supplementary material for: Phylogeny-Aware Analysis of Metagenome Community Ecology Based on Matched Reference Genomes while Bypassing Taxonomy
Source: mSystems. 2022 Apr 4;7(2):e00167-22. doi: 10.1128/msystems.00167-22 (PMC9040630; doi:10.1128/msystems.00167-22)
Supplement: TABLE S2 [file msystems.00167-22-st002.xlsx]

## Sheet: Sheet1
Sample ID	Host sex	Body site
SRS011061	female	Stool
SRS011084	male	Stool
SRS011086	female	Tongue dorsum
SRS011090	female	Buccal mucosa
SRS011098	female	Supragingival plaque
SRS011105	female	Anterior nares
SRS011111	female	Posterior fornix
SRS011115	male	Tongue dorsum
SRS011126	male	Supragingival plaque
SRS011134	male	Stool
SRS011140	male	Tongue dorsum
SRS011144	male	Buccal mucosa
SRS011152	male	Supragingival plaque
SRS011239	female	Stool
SRS011243	female	Tongue dorsum
SRS011247	female	Buccal mucosa
SRS011255	female	Supragingival plaque
SRS011269	female	Posterior fornix
SRS011271	male	Stool
SRS011302	female	Stool
SRS011306	female	Tongue dorsum
SRS011310	female	Buccal mucosa
SRS011343	female	Supragingival plaque
SRS011355	female	Posterior fornix
SRS011405	female	Stool
SRS011452	male	Stool
SRS011529	male	Stool
SRS011586	female	Stool
SRS013234	male	Tongue dorsum
SRS013252	male	Supragingival plaque
SRS013258	male	Retroauricular crease
SRS013261	male	Retroauricular crease
SRS013502	male	Tongue dorsum
SRS013506	male	Buccal mucosa
SRS013638	male	Stool
SRS013687	male	Stool
SRS013705	male	Tongue dorsum
SRS013711	male	Buccal mucosa
SRS013723	male	Supragingival plaque
SRS013825	male	Buccal mucosa
SRS014235	male	Stool
SRS014271	male	Tongue dorsum
SRS014287	male	Stool
SRS014343	female	Posterior fornix
SRS014613	female	Stool
SRS014923	male	Stool
SRS015133	female	Stool
SRS015174	female	Tongue dorsum
SRS015190	female	Stool
SRS015395	female	Tongue dorsum
SRS015425	female	Posterior fornix
SRS015470	male	Supragingival plaque
SRS015574	male	Supragingival plaque
SRS015578	male	Stool
SRS015663	male	Stool
SRS015762	male	Tongue dorsum
SRS015782	male	Stool
SRS015854	male	Stool
SRS015921	male	Buccal mucosa
SRS015960	male	Stool
SRS016002	male	Tongue dorsum
SRS016018	male	Stool
SRS016056	male	Stool
SRS016095	female	Stool
SRS016203	female	Stool
SRS016225	female	Tongue dorsum
SRS016267	male	Stool
SRS016319	male	Tongue dorsum
SRS016331	male	Supragingival plaque
SRS016335	male	Stool
SRS016349	male	Buccal mucosa
SRS016437	male	Stool
SRS016517	female	Stool
SRS016529	female	Tongue dorsum
SRS016533	female	Buccal mucosa
SRS016541	female	Supragingival plaque
SRS016585	female	Stool
SRS016600	female	Buccal mucosa
SRS016753	male	Stool
SRS016944	male	Retroauricular crease
SRS016954	male	Stool
SRS017076	male	Tongue dorsum
SRS017080	male	Buccal mucosa
SRS017088	male	Supragingival plaque
SRS017103	male	Stool
SRS017127	male	Buccal mucosa
SRS017139	male	Supragingival plaque
SRS017191	male	Stool
SRS017209	male	Tongue dorsum
SRS017215	male	Buccal mucosa
SRS017227	male	Supragingival plaque
SRS017304	male	Supragingival plaque
SRS017307	male	Stool
SRS017497	female	Posterior fornix
SRS017521	female	Stool
SRS017533	female	Tongue dorsum
SRS017537	female	Buccal mucosa
SRS017701	female	Stool
SRS017713	female	Tongue dorsum
SRS017788	male	Supragingival plaque
SRS017821	male	Stool
SRS017849	male	Retroauricular crease
SRS017851	male	Retroauricular crease
SRS018133	male	Stool
SRS018145	male	Tongue dorsum
SRS018149	male	Buccal mucosa
SRS018157	male	Supragingival plaque
SRS018313	male	Stool
SRS018329	male	Buccal mucosa
SRS018337	male	Supragingival plaque
SRS018394	male	Supragingival plaque
SRS018427	male	Stool
SRS018439	male	Tongue dorsum
SRS018443	male	Buccal mucosa
SRS018501	female	Tongue dorsum
SRS018513	female	Supragingival plaque
SRS018591	male	Tongue dorsum
SRS018739	female	Tongue dorsum
SRS018791	male	Tongue dorsum
SRS018817	male	Stool
SRS019081	male	Retroauricular crease
SRS019245	female	Posterior fornix
SRS019267	female	Stool
SRS019381	female	Stool
SRS019582	male	Stool
SRS019685	male	Stool
SRS019787	male	Stool
SRS019894	male	Tongue dorsum
SRS019906	male	Supragingival plaque
SRS019910	male	Stool
SRS020233	male	Stool
SRS020261	male	Retroauricular crease
SRS020263	male	Retroauricular crease
SRS020386	female	Anterior nares
SRS020869	male	Stool
SRS021484	male	Stool
SRS021496	male	Tongue dorsum
SRS021986	female	Buccal mucosa
SRS022006	female	Anterior nares
SRS022609	male	Stool
SRS022621	male	Tongue dorsum
SRS022625	male	Buccal mucosa
SRS023176	male	Stool
SRS023557	male	Tongue dorsum
SRS023617	female	Tongue dorsum
SRS023914	male	Stool
SRS023926	male	Tongue dorsum
SRS023930	male	Buccal mucosa
SRS023938	male	Supragingival plaque
SRS023971	male	Stool
SRS023987	male	Buccal mucosa
SRS024265	female	Stool
SRS024277	female	Tongue dorsum
SRS024281	female	Buccal mucosa
SRS024289	female	Supragingival plaque
SRS024310	female	Posterior fornix
SRS024331	male	Stool
SRS024347	male	Buccal mucosa
SRS024355	male	Supragingival plaque
SRS024388	female	Stool
SRS024424	female	Anterior nares
SRS024470	male	Buccal mucosa
SRS024482	male	Retroauricular crease
SRS024580	male	Tongue dorsum
SRS024596	male	Retroauricular crease
SRS024598	male	Retroauricular crease
SRS024625	male	Stool
SRS024637	male	Tongue dorsum
SRS024649	male	Supragingival plaque
SRS024655	male	Retroauricular crease
SRS042628	male	Stool
SRS042643	male	Tongue dorsum
SRS043411	female	Stool
SRS043422	male	Buccal mucosa
SRS043701	male	Stool
SRS044474	male	Anterior nares
SRS044902	female	Posterior fornix
SRS045197	male	Supragingival plaque
SRS047113	male	Supragingival plaque
SRS047219	male	Tongue dorsum
SRS047225	male	Anterior nares
SRS047265	male	Supragingival plaque
SRS047634	male	Supragingival plaque
SRS048870	female	Stool
SRS049164	male	Stool
SRS049389	male	Tongue dorsum
SRS049959	male	Stool
SRS050422	male	Stool
SRS051031	male	Stool
SRS052697	female	Stool
SRS053335	female	Stool
SRS054590	female	Stool
SRS055450	male	Supragingival plaque
SRS056259	male	Stool
SRS056796	female	Posterior fornix
SRS057692	male	Tongue dorsum
SRS058182	male	Retroauricular crease
SRS058770	male	Stool
SRS062427	male	Stool
SRS062540	female	Tongue dorsum
SRS062544	male	Tongue dorsum
SRS063287	male	Buccal mucosa
SRS063603	female	Supragingival plaque
SRS063985	female	Stool
SRS064276	female	Stool
SRS064493	male	Supragingival plaque
SRS064557	female	Stool
SRS064809	female	Buccal mucosa
SRS065278	female	Tongue dorsum
SRS065310	female	Supragingival plaque
